# Supplementary material for: Cumulative Exposure to Unconventional Natural Gas Development and the Risk of Childhood Cancer: A Registry-Based Case–Control Study
Source: Int J Environ Res Public Health. 2025 Jan 7;22(1):68. doi: 10.3390/ijerph22010068 (PMC11764582; doi:10.3390/ijerph22010068)
Supplement: Supplementary file 1 [file ijerph-22-00068-s001.zip]

Archive with 1 entries (1 files):
- ijerph-3341939-supplementary.pdf
